# Supplementary material for: Copy number variation in the porcine genome inferred from a 60 k SNP BeadChip
Source: BMC Genomics. 2010 Oct 22;11:593. doi: 10.1186/1471-2164-11-593 (PMC3091738; doi:10.1186/1471-2164-11-593)
Supplement: Additional file 1 — Table S1. Results of the distribution analysis in American pig populations. [file 1471-2164-11-593-S1.XLS]

## Sheet: Sheet1
Number of unrelated animals detected by CNVRs and breed in the statistical analysis
CNVR_ID	Cuban Creole pig	Mexican hairless	Hungarian Mangalitza	Chinese Wild boar	Argentina local breed	Costa Rica local breed	Black Sicilian pigs	Brazilian local breed	Peru creole pig	Yucatan miniature pig	Guatemala local breed
Total by breed	18	2	1	1	24	12	4	31	16	10	14	Total
CNVR1	0	1	0	0	0	0	0	1	0	0	0	2
CNVR2	0	1	0	0	0	0	0	0	0	0	0	1
CNVR3	2	2	0	0	0	4	0	0	0	0	0	8
CNVR4	1	2	0	0	2	3	1	7	7	8	1	32
CNVR5	1	0	0	0	2	0	0	2	0	0	0	5
CNVR6	1	1	0	0	4	4	0	4	0	0	1	15
CNVR7	0	0	1	0	1	0	0	0	0	0	0	2
CNVR8	4	2	1	0	3	9	3	3	0	1	0	26
CNVR9	5	2	1	0	2	9	3	3	0	1	0	26
CNVR10	0	0	0	0	0	0	0	0	1	0	1	2
CNVR11	0	0	0	0	0	0	0	0	0	0	0	0
CNVR12	0	0	0	0	0	1	0	1	0	0	0	2
CNVR13	0	0	0	0	0	0	0	0	0	0	0	0
CNVR14	0	0	0	0	0	1	1	1	0	0	0	3
CNVR15	6	2	0	1	10	8	1	11	5	6	3	53
CNVR16	0	1	0	0	0	0	0	0	0	0	0	1
CNVR17	1	2	0	0	2	5	1	0	0	0	3	14
CNVR18	0	2	0	0	0	0	0	0	0	0	0	2
CNVR19	0	0	0	0	0	8	0	0	0	0	0	8
CNVR20	0	0	0	0	0	0	0	0	0	0	0	0
CNVR21	0	0	0	0	0	0	0	0	0	0	0	0
CNVR22	2	2	1	0	2	3	0	8	0	1	4	23
CNVR23	0	2	1	0	0	4	0	2	0	1	0	10
CNVR24	0	1	0	0	0	2	0	0	0	0	0	3
CNVR25	0	0	0	0	0	0	0	0	0	0	0	0
CNVR26	0	0	0	0	1	2	0	0	0	1	0	4
CNVR27	0	0	0	1	0	0	0	0	0	0	0	1
CNVR28	0	0	0	0	0	1	0	2	0	0	0	3
CNVR29	0	0	0	0	4	1	0	0	1	0	1	7
CNVR30	0	0	1	0	3	0	0	0	0	0	1	5
CNVR31	2	1	0	0	0	0	0	2	6	0	1	12
CNVR32	0	1	0	0	2	1	0	10	9	4	10	37
CNVR33	0	0	0	0	5	6	4	0	0	0	0	15
CNVR34	0	0	0	0	0	0	0	2	0	0	0	2
CNVR35	0	2	1	0	6	5	2	5	3	2	5	31
CNVR36	6	2	0	0	13	5	1	19	3	3	8	60
CNVR37	0	1	1	0	0	2	1	2	9	0	4	20
CNVR38	1	0	0	0	0	1	0	9	9	5	5	30
CNVR39	0	0	0	0	0	0	0	3	13	9	9	34
CNVR40	0	2	0	0	3	4	1	6	11	5	4	36
CNVR41	0	1	0	0	2	1	0	10	13	9	12	48
CNVR42	0	0	0	0	0	0	0	0	0	0	0	0
CNVR43	0	0	0	0	0	0	0	0	0	0	0	0
CNVR44	0	0	0	0	1	1	1	0	0	0	0	3
CNVR45	0	0	0	0	3	0	0	0	0	0	0	3
CNVR46	0	0	0	0	0	0	0	0	0	0	0	0
CNVR47	0	0	0	0	0	0	0	0	0	0	1	1
CNVR48	0	0	0	0	0	0	0	3	7	4	3	17
CNVR49	0	1	0	0	0	0	0	0	0	0	0	1
