# Supplementary material for: Copy number variation in the porcine genome inferred from a 60 k SNP BeadChip
Source: BMC Genomics. 2010 Oct 22;11:593. doi: 10.1186/1471-2164-11-593 (PMC3091738; doi:10.1186/1471-2164-11-593)
Supplement: Additional file 2 — Table S2. Gene annotation within the CNVRs retrieved from the Ensembl Genes 57 Database using the Biomart software. [file 1471-2164-11-593-S2.XLS]

## Sheet: Sheet1
CNVID	Ensembl Gene ID	Ensembl Transcript ID	Description	Chromosome Name	Gene Start (bp)	Gene End (bp)	Associated Gene Name	Type
CNV1	ENSSSCG00000004141	ENSSSCT00000004576	neuromedin B receptor [Source:HGNC Symbol;Acc:7843]	1	24225077	24240394	NMBR	Protein_coding
CNV2	ENSSSCG00000004250	ENSSSCT00000004697	solute carrier family 35, member F1 [Source:HGNC Symbol;Acc:21483]	1	45536362	45739026	SLC35F1	Protein_coding
CNV4	ENSSSCG00000004337	ENSSSCT00000004793	mannosidase, endo-alpha [Source:HGNC Symbol;Acc:21072]	1	65995249	66033910	MANEA	Protein_coding
CNV4	ENSSSCG00000004338	ENSSSCT00000004794	fucosyltransferase 9 (alpha (1,3) fucosyltransferase) [Source:HGNC Symbol;Acc:4020]	1	66677804	66678883	FUT9	Protein_coding
CNV4	ENSSSCG00000004339	ENSSSCT00000004795	KIAA0776 [Source:HGNC Symbol;Acc:23039]	1	66899506	66959696	KIAA0776	Protein_coding
CNV4	ENSSSCG00000004340	ENSSSCT00000004796	four and a half LIM domains 5 [Source:HGNC Symbol;Acc:17371]	1	66966131	67012861	FHL5	Protein_coding
CNV4	ENSSSCG00000004341	ENSSSCT00000004797	G protein-coupled receptor 63 [Source:HGNC Symbol;Acc:13302]	1	67176148	67177407	GPR63	Protein_coding
CNV4	ENSSSCG00000004342	ENSSSCT00000004798	NADH dehydrogenase (ubiquinone) 1 alpha subcomplex, assembly factor 4 [Source:HGNC Symbol;Acc:21034]	1	67299067	67305576	NDUFAF4	Protein_coding
CNV4	ENSSSCG00000004343	ENSSSCT00000004799	kelch-like 32 (Drosophila) [Source:HGNC Symbol;Acc:21221]	1	67339627	67521390	KLHL32	Protein_coding
CNV4	ENSSSCG00000004344	ENSSSCT00000004800		1	67582399	67606888		Protein_coding
CNV4	ENSSSCG00000004345	ENSSSCT00000004801		1	67690954	67754517		Protein_coding
CNV4	ENSSSCG00000004345	ENSSSCT00000004802		1	67690954	67754517		Protein_coding
CNV4	ENSSSCG00000004346	ENSSSCT00000004803	POU class 3 homeobox 2 [Source:HGNC Symbol;Acc:9215]	1	69227153	69228481	POU3F2	Protein_coding
CNV4	ENSSSCG00000004347	ENSSSCT00000004804	F-box and leucine-rich repeat protein 4 [Source:HGNC Symbol;Acc:13601]	1	69263345	69310341	FBXL4	Protein_coding
CNV4	ENSSSCG00000004348	ENSSSCT00000004805	Uncharacterized protein C6orf168 [Source:UniProtKB/Swiss-Prot;Acc:Q5TGI0]	1	69622561	69698084	C6orf168	Protein_coding
CNV4	ENSSSCG00000004349	ENSSSCT00000004806	coenzyme Q3 homolog, methyltransferase (S. cerevisiae) [Source:HGNC Symbol;Acc:18175]	1	69709810	69720545	COQ3	Protein_coding
CNV4	ENSSSCG00000004350	ENSSSCT00000004807	splicing factor, arginine/serine-rich 18 [Source:HGNC Symbol;Acc:21222]	1	69726121	69731796	SFRS18	Protein_coding
CNV4	ENSSSCG00000004351	ENSSSCT00000004808	ubiquitin specific peptidase 45 [Source:HGNC Symbol;Acc:20080]	1	69751812	69809611	USP45	Protein_coding
CNV4	ENSSSCG00000004352	ENSSSCT00000004809		1	69819839	69824575		Protein_coding
CNV4	ENSSSCG00000004353	ENSSSCT00000004810	cyclin C [Source:HGNC Symbol;Acc:1581]	1	69833873	69858465	CCNC	Protein_coding
CNV4	ENSSSCG00000004354	ENSSSCT00000004811	PR domain containing 13 [Source:HGNC Symbol;Acc:13998]	1	69898485	69905990	PRDM13	Protein_coding
CNV4	ENSSSCG00000004356	ENSSSCT00000004813	melanin-concentrating hormone receptor 2 [Source:HGNC Symbol;Acc:20867]	1	70196486	70215299	MCHR2	Protein_coding
CNV4	ENSSSCG00000004357	ENSSSCT00000004814	single-minded homolog 1 (Drosophila) [Source:HGNC Symbol;Acc:10882]	1	70627001	70709897	SIM1	Protein_coding
CNV4	ENSSSCG00000004358	ENSSSCT00000004815	U5 small nuclear ribonucleoprotein 200 kDa helicase (EC 3.6.1.-)(U5 snRNP-specific 200 kDa protein)(U5-200KD)(Activating signal cointegrator 1 complex subunit 3-like 1)(BRR2 homolog) [Source:UniProtKB/Swiss-Prot;Acc:O75643]	1	70749012	70810129		Protein_coding
CNV4	ENSSSCG00000004359	ENSSSCT00000004816	Activating signal cointegrator 1 complex subunit 3 (EC 3.6.1.-)(ASC-1 complex subunit p200)(Trip4 complex subunit p200)(Helicase, ATP binding 1) [Source:UniProtKB/Swiss-Prot;Acc:Q8N3C0]	1	70840268	70860876		Protein_coding
CNV4	ENSSSCG00000004360	ENSSSCT00000004817		1	70989311	71025350		Protein_coding
CNV4	ENSSSCG00000004360	ENSSSCT00000004818		1	70989311	71025350		Protein_coding
CNV4	ENSSSCG00000004361	ENSSSCT00000004819	glutamate receptor, ionotropic, kainate 2 [Source:HGNC Symbol;Acc:4580]	1	71654466	72084710	GRIK2	Protein_coding
CNV4	ENSSSCG00000004362	ENSSSCT00000004820		1	71988081	71988137		Protein_coding
CNV5	ENSSSCG00000004434	ENSSSCT00000004899	fyn-related kinase [Source:HGNC Symbol;Acc:3955]	1	85584900	85690472	FRK	Protein_coding
CNV5	ENSSSCG00000004435	ENSSSCT00000004900	5'-nucleotidase domain containing 1 [Source:HGNC Symbol;Acc:21556]	1	85722771	85857163	NT5DC1	Protein_coding
CNV5	ENSSSCG00000004436	ENSSSCT00000004901	collagen, type X, alpha 1 [Source:HGNC Symbol;Acc:2185]	1	85743574	85750572	COL10A1	Protein_coding
CNV5	ENSSSCG00000004437	ENSSSCT00000004902		1	85868449	85869693		Protein_coding
CNV5	ENSSSCG00000004438	ENSSSCT00000004903		1	85884920	85886230		Protein_coding
CNV5	ENSSSCG00000004439	ENSSSCT00000004904		1	86001608	86002918		Protein_coding
CNV5	ENSSSCG00000004440	ENSSSCT00000004905		1	86018058	86018888		Protein_coding
CNV5	ENSSSCG00000004441	ENSSSCT00000004906	dermatan sulfate epimerase [Source:HGNC Symbol;Acc:21144]	1	86070669	86083149	DSE	Protein_coding
CNV5	ENSSSCG00000004442	ENSSSCT00000004907	BET3 like (S. cerevisiae) [Source:HGNC Symbol;Acc:21090]	1	86121624	86247030	BET3L	Protein_coding
CNV5	ENSSSCG00000004443	ENSSSCT00000004908	family with sequence similarity 26, member E [Source:HGNC Symbol;Acc:21568]	1	86176703	86182221	FAM26E	Protein_coding
CNV5	ENSSSCG00000004444	ENSSSCT00000004909	family with sequence similarity 26, member F [Source:HGNC Symbol;Acc:33391]	1	86197271	86199118	FAM26F	Protein_coding
CNV5	ENSSSCG00000004445	ENSSSCT00000004910	family with sequence similarity 26, member D [Source:HGNC Symbol;Acc:21094]	1	86252686	86256924	FAM26D	Protein_coding
CNV5	ENSSSCG00000004446	ENSSSCT00000004911	RWD domain containing 1 [Source:HGNC Symbol;Acc:20993]	1	86264734	86283333	RWDD1	Protein_coding
CNV5	ENSSSCG00000004447	ENSSSCT00000004912		1	86360345	86382556		Protein_coding
CNV5	ENSSSCG00000004448	ENSSSCT00000004913		1	86434784	86434924		Protein_coding
CNV5	ENSSSCG00000004449	ENSSSCT00000004914		1	86495200	86517411		Protein_coding
CNV5	ENSSSCG00000004450	ENSSSCT00000004915	lengsin, lens protein with glutamine synthetase domain [Source:HGNC Symbol;Acc:21016]	1	86566804	86581450	LGSN	Protein_coding
CNV6	ENSSSCG00000004510	ENSSSCT00000004982	acetyl-Coenzyme A acyltransferase 2 [Source:HGNC Symbol;Acc:83]	1	102229469	102256875	ACAA2	Protein_coding
CNV7	ENSSSCG00000004883	ENSSSCT00000005389	coiled-coil domain containing 102B [Source:HGNC Symbol;Acc:26295]	1	160889427	160901494	CCDC102B	Protein_coding
CNV7	ENSSSCG00000004884	ENSSSCT00000005390	thioredoxin-related transmembrane protein 3 [Source:HGNC Symbol;Acc:24718]	1	161049204	161088890	TMX3	Protein_coding
CNV11	ENSSSCG00000005194	ENSSSCT00000005726	protein tyrosine phosphatase, receptor type, D [Source:HGNC Symbol;Acc:9668]	1	223065120	223220583	PTPRD	Protein_coding
CNV11	ENSSSCG00000005195	ENSSSCT00000005727		1	223366793	223466962		Protein_coding
CNV11	ENSSSCG00000005196	ENSSSCT00000005728	Transmembrane protein C9orf123 [Source:UniProtKB/Swiss-Prot;Acc:Q96GE9]	1	224027764	224029470	C9orf123	Protein_coding
CNV11	ENSSSCG00000005197	ENSSSCT00000005729		1	224890634	225041633		Protein_coding
CNV11	ENSSSCG00000005198	ENSSSCT00000005730		1	225172403	225308656		Protein_coding
CNV11	ENSSSCG00000005199	ENSSSCT00000005731	glycine dehydrogenase (decarboxylating) [Source:HGNC Symbol;Acc:4313]	1	225421473	225476955	GLDC	Protein_coding
CNV11	ENSSSCG00000005200	ENSSSCT00000005732		1	225529790	225530350		Protein_coding
CNV11	ENSSSCG00000005201	ENSSSCT00000005733	ubiquitin-like with PHD and ring finger domains 2 [Source:HGNC Symbol;Acc:12557]	1	225536879	225577421	UHRF2	Protein_coding
CNV11	ENSSSCG00000005202	ENSSSCT00000005734		1	225611778	225612338		Protein_coding
CNV11	ENSSSCG00000005203	ENSSSCT00000005735	interleukin 33 [Source:HGNC Symbol;Acc:16028]	1	225670072	225681731	IL33	Protein_coding
CNV11	ENSSSCG00000005204	ENSSSCT00000005736	RAN binding protein 6 [Source:HGNC Symbol;Acc:9851]	1	226007781	226011098	RANBP6	Protein_coding
CNV11	ENSSSCG00000005205	ENSSSCT00000005737	KIAA2026 [Source:HGNC Symbol;Acc:23378]	1	226015831	226130518	KIAA2026	Protein_coding
CNV11	ENSSSCG00000005206	ENSSSCT00000005738	melan-A [Source:HGNC Symbol;Acc:7124]	1	226137877	226150391	MLANA	Protein_coding
CNV11	ENSSSCG00000005207	ENSSSCT00000005739	endoplasmic reticulum metallopeptidase 1 [Source:HGNC Symbol;Acc:23703]	1	226224429	226287788	ERMP1	Protein_coding
CNV11	ENSSSCG00000005208	ENSSSCT00000005740	KIAA1432 [Source:HGNC Symbol;Acc:17686]	1	226296221	226407246	KIAA1432	Protein_coding
CNV11	ENSSSCG00000005209	ENSSSCT00000005741	40S ribosomal protein S6 (Phosphoprotein NP33) [Source:UniProtKB/Swiss-Prot;Acc:P62753]	1	226439078	226440062		Protein_coding
CNV11	ENSSSCG00000005210	ENSSSCT00000005742	programmed cell death 1 ligand 2 [Source:HGNC Symbol;Acc:18731]	1	226477241	226503352	PDCD1LG2	Protein_coding
CNV11	ENSSSCG00000005210	ENSSSCT00000005743	programmed cell death 1 ligand 2 [Source:HGNC Symbol;Acc:18731]	1	226477241	226503352	PDCD1LG2	Protein_coding
CNV11	ENSSSCG00000005211	ENSSSCT00000005744	CD274 molecule [Source:HGNC Symbol;Acc:17635]	1	226573119	226592640	CD274	Protein_coding
CNV11	ENSSSCG00000005212	ENSSSCT00000005745	Transmembrane protein C9orf46 [Source:UniProtKB/Swiss-Prot;Acc:Q9HBL7]	1	226602148	226657186	C9orf46	Protein_coding
CNV11	ENSSSCG00000005213	ENSSSCT00000005746	Relaxin R-II1 A chain [Source:UniProtKB/TrEMBL;Acc:Q9TRG6]	1	226680900	226687262		Protein_coding
CNV11	ENSSSCG00000005214	ENSSSCT00000005747	insulin-like 6 [Source:HGNC Symbol;Acc:6089]	1	226745292	226745558	INSL6	Protein_coding
CNV11	ENSSSCG00000005215	ENSSSCT00000005748	Janus kinase 2 [Source:HGNC Symbol;Acc:6192]	1	226776007	227058933	JAK2	Protein_coding
CNV11	ENSSSCG00000005216	ENSSSCT00000005749	Prorelaxin Precursor [Contains Relaxin B chain;Relaxin A chain] [Source:UniProtKB/Swiss-Prot;Acc:P01348]	1	226793353	226799612		Protein_coding
CNV11	ENSSSCG00000005217	ENSSSCT00000005750	RNA terminal phosphate cyclase-like 1 [Source:HGNC Symbol;Acc:17687]	1	227245469	227307399	RCL1	Protein_coding
CNV11	ENSSSCG00000005218	ENSSSCT00000005751	adenylate kinase 3 [Source:HGNC Symbol;Acc:17376]	1	227339861	227361094	AK3	Protein_coding
CNV11	ENSSSCG00000005219	ENSSSCT00000005752	cell division cycle 37 homolog (S. cerevisiae)-like 1 [Source:HGNC Symbol;Acc:17179]	1	227366662	227390353	CDC37L1	Protein_coding
CNV11	ENSSSCG00000005220	ENSSSCT00000005753	phosphatidic acid phosphatase type 2 domain containing 2 [Source:HGNC Symbol;Acc:23682]	1	227406552	227407454	PPAPDC2	Protein_coding
CNV11	ENSSSCG00000005221	ENSSSCT00000005754	Uncharacterized protein C9orf68 [Source:UniProtKB/Swiss-Prot;Acc:Q8N4H0]	1	227470150	227482372	C9orf68	Protein_coding
CNV11	ENSSSCG00000005222	ENSSSCT00000005755	solute carrier family 1 (neuronal/epithelial high affinity glutamate transporter, system Xag), member 1 [Source:HGNC Symbol;Acc:10939]	1	227504516	227581929	SLC1A1	Protein_coding
CNV11	ENSSSCG00000005223	ENSSSCT00000005756		1	227935320	227936465		Protein_coding
CNV11	ENSSSCG00000005224	ENSSSCT00000005757	Zinc finger protein GLIS3 (GLI-similar 3)(Zinc finger protein 515) [Source:UniProtKB/Swiss-Prot;Acc:Q8NEA6]	1	228152081	228256562		Protein_coding
CNV11	ENSSSCG00000005224	ENSSSCT00000005758	Zinc finger protein GLIS3 (GLI-similar 3)(Zinc finger protein 515) [Source:UniProtKB/Swiss-Prot;Acc:Q8NEA6]	1	228152081	228256562		Protein_coding
CNV11	ENSSSCG00000005225	ENSSSCT00000005759	regulatory factor X, 3 (influences HLA class II expression) [Source:HGNC Symbol;Acc:9984]	1	228683938	228800318	RFX3	Protein_coding
CNV11	ENSSSCG00000005226	ENSSSCT00000005760	coactivator associated arginine methyltransferase 1-like [Source:HGNC Symbol;Acc:23392]	1	228996562	229102294	CARM1L	Protein_coding
CNV11	ENSSSCG00000005227	ENSSSCT00000005761	KIAA0020 [Source:HGNC Symbol;Acc:29676]	1	229156677	229201086	KIAA0020	Protein_coding
CNV11	ENSSSCG00000005228	ENSSSCT00000005762	potassium channel, subfamily V, member 2 [Source:HGNC Symbol;Acc:19698]	1	229264085	229276539	KCNV2	Protein_coding
CNV11	ENSSSCG00000005229	ENSSSCT00000005763	Very low density lipoprotein receptor Fragment [Source:UniProtKB/TrEMBL;Acc:B3FQ81]	1	229342181	229362574		Protein_coding
CNV11	ENSSSCG00000005230	ENSSSCT00000005764	Very low density lipoprotein receptor Fragment [Source:UniProtKB/TrEMBL;Acc:B3FQ81]	1	229474306	229475020		Protein_coding
CNV11	ENSSSCG00000005231	ENSSSCT00000005765	Low-density lipoprotein receptor Fragment [Source:UniProtKB/TrEMBL;Acc:Q0ZHH8]	1	229483388	229527928		Protein_coding
CNV11	ENSSSCG00000005232	ENSSSCT00000005766	SWI/SNF related, matrix associated, actin dependent regulator of chromatin, subfamily a, member 2 [Source:HGNC Symbol;Acc:11098]	1	229848236	230024688	SMARCA2	Protein_coding
CNV11	ENSSSCG00000005233	ENSSSCT00000005767	doublesex and mab-3 related transcription factor 2 [Source:HGNC Symbol;Acc:2935]	1	231058235	231063766	DMRT2	Protein_coding
CNV11	ENSSSCG00000005234	ENSSSCT00000005768	KN motif and ankyrin repeat domains 1 [Source:HGNC Symbol;Acc:19309]	1	231131295	231142413	KANK1	Protein_coding
CNV11	ENSSSCG00000005235	ENSSSCT00000005769		1	231155703	231156968		Protein_coding
CNV11	ENSSSCG00000005236	ENSSSCT00000005770	Doublesex- and mab-3-related transcription factor 1 [Source:UniProtKB/Swiss-Prot;Acc:Q9TT01]	1	231177852	231182808		Protein_coding
CNV11	ENSSSCG00000005237	ENSSSCT00000005771	doublesex and mab-3 related transcription factor 1 [Source:HGNC Symbol;Acc:2934]	1	231248774	231271897	DMRT1	Protein_coding
CNV11	ENSSSCG00000005238	ENSSSCT00000005772		1	231518600	231531856		Protein_coding
CNV11	ENSSSCG00000005239	ENSSSCT00000005773		1	231545356	231570155		Protein_coding
CNV11	ENSSSCG00000005240	ENSSSCT00000005774	Dedicator of cytokinesis protein 8 [Source:UniProtKB/Swiss-Prot;Acc:Q8NF50]	1	231571899	231753019		Protein_coding
CNV11	ENSSSCG00000005241	ENSSSCT00000005775		1	231782733	231829129		Protein_coding
CNV11	ENSSSCG00000005242	ENSSSCT00000005776		1	231835120	231836454		Protein_coding
CNV11	ENSSSCG00000005243	ENSSSCT00000005777	phosphoglucomutase 5 [Source:HGNC Symbol;Acc:8908]	1	231945283	232031804	PGM5	Protein_coding
CNV11	ENSSSCG00000005244	ENSSSCT00000005778	Transmembrane protein C9orf71 [Source:UniProtKB/Swiss-Prot;Acc:Q8N6L7]	1	232221668	232226105	C9orf71	Protein_coding
CNV11	ENSSSCG00000005245	ENSSSCT00000005779	family with sequence similarity 122A [Source:HGNC Symbol;Acc:23490]	1	232515137	232516000	FAM122A	Protein_coding
CNV11	ENSSSCG00000005246	ENSSSCT00000005780	frataxin [Source:HGNC Symbol;Acc:3951]	1	232718115	232739228	FXN	Protein_coding
CNV11	ENSSSCG00000005247	ENSSSCT00000005781	tight junction protein 2 (zona occludens 2) [Source:HGNC Symbol;Acc:11828]	1	232780879	232925724	TJP2	Protein_coding
CNV11	ENSSSCG00000005249	ENSSSCT00000005783	family with sequence similarity 189, member A2 [Source:HGNC Symbol;Acc:24820]	1	232991855	233036866	C9orf61	Protein_coding
CNV11	ENSSSCG00000005249	ENSSSCT00000005784	family with sequence similarity 189, member A2 [Source:HGNC Symbol;Acc:24820]	1	232991855	233036866	C9orf61	Protein_coding
CNV43	ENSSSCG00000005544	ENSSSCT00000006095		1	276678479	276679411		Protein_coding
CNV43	ENSSSCG00000005545	ENSSSCT00000006096		1	276752612	276753553		Protein_coding
CNV31	ENSSSCG00000009486	ENSSSCT00000010401	SLIT and NTRK-like family, member 6 [Source:HGNC Symbol;Acc:23503]	11	56414187	56416715	SLITRK6	Protein_coding
CNV31	ENSSSCG00000009487	ENSSSCT00000010402		11	57549760	57550143		Protein_coding
CNV30	ENSSSCG00000009497	ENSSSCT00000010414		11	65171315	65338592		Protein_coding
CNV30	ENSSSCG00000009498	ENSSSCT00000010415		11	65362066	65500420		Protein_coding
CNV32	ENSSSCG00000011656	ENSSSCT00000012760	SRY (sex determining region Y)-box 14 [Source:HGNC Symbol;Acc:11193]	13	64511819	64513028	SOX14	Protein_coding
CNV32	ENSSSCG00000011657	ENSSSCT00000012761	claudin 18 [Source:HGNC Symbol;Acc:2039]	13	64634096	64649933	CLDN18	Protein_coding
CNV41	ENSSSCG00000011739	ENSSSCT00000012850	programmed cell death 10 [Source:HGNC Symbol;Acc:8761]	13	81556006	81596704	PDCD10	Protein_coding
CNV41	ENSSSCG00000011740	ENSSSCT00000012851	serpin peptidase inhibitor, clade I (neuroserpin), member 1 [Source:HGNC Symbol;Acc:8943]	13	81597475	81675246	SERPINI1	Protein_coding
CNV48	ENSSSCG00000011810	ENSSSCT00000012922	B-cell CLL/lymphoma 6 [Source:HGNC Symbol;Acc:1001]	13	94765937	94777523	BCL6	Protein_coding
CNV33	ENSSSCG00000011985	ENSSSCT00000013114		13	118893152	118894173		Protein_coding
CNV34	ENSSSCG00000010141	ENSSSCT00000011102	zona pellucida glycoprotein 4 [Source:HGNC Symbol;Acc:15770]	14	54709891	54717308	ZP4	Protein_coding
CNV34	ENSSSCG00000010142	ENSSSCT00000011103	ryanodine receptor 2 (cardiac) [Source:HGNC Symbol;Acc:10484]	14	54786053	55331185	RYR2	Protein_coding
CNV34	ENSSSCG00000010142	ENSSSCT00000011104	ryanodine receptor 2 (cardiac) [Source:HGNC Symbol;Acc:10484]	14	54786053	55331185	RYR2	Protein_coding
CNV35	ENSSSCG00000010201	ENSSSCT00000011167	RasGEF domain family, member 1A [Source:HGNC Symbol;Acc:24246]	14	63807205	63837932	RASGEF1A	Protein_coding
CNV36	ENSSSCG00000010487	ENSSSCT00000011475	Cytochrome P450 2C32 Fragment [Source:UniProtKB/TrEMBL;Acc:Q28971]	14	111449319	111484329		Protein_coding
CNV38	ENSSSCG00000016114	ENSSSCT00000017545	family with sequence similarity 117, member B [Source:HGNC Symbol;Acc:14440]	15	99731752	99871405	FAM117B	Protein_coding
CNV38	ENSSSCG00000016115	ENSSSCT00000017546	islet cell autoantigen 1,69kDa-like [Source:HGNC Symbol;Acc:14442]	15	99888178	100022932	ICA1L	Protein_coding
CNV38	ENSSSCG00000016116	ENSSSCT00000017547	WD repeat domain 12 [Source:HGNC Symbol;Acc:14098]	15	99968826	99993305	WDR12	Protein_coding
CNV38	ENSSSCG00000016117	ENSSSCT00000017548	amyotrophic lateral sclerosis 2 (juvenile) chromosome region, candidate 8 [Source:HGNC Symbol;Acc:14435]	15	99993494	100192972	ALS2CR8	Protein_coding
CNV38	ENSSSCG00000016118	ENSSSCT00000017549		15	100042960	100127128		Protein_coding
CNV13	ENSSSCG00000013189	ENSSSCT00000014409		2	11644896	11646551		Protein_coding
CNV13	ENSSSCG00000013190	ENSSSCT00000014410		2	11652782	11653723		Protein_coding
CNV13	ENSSSCG00000013191	ENSSSCT00000014411		2	11668324	11669265		Protein_coding
CNV13	ENSSSCG00000013192	ENSSSCT00000014412		2	11677660	11678604		Protein_coding
CNV13	ENSSSCG00000013193	ENSSSCT00000014413	Olfactory receptor 912-93 Fragment [Source:UniProtKB/TrEMBL;Acc:Q6XJV0]	2	11696130	11697071		Protein_coding
CNV15	ENSSSCG00000013385	ENSSSCT00000014620	inscuteable homolog (Drosophila) [Source:HGNC Symbol;Acc:33116]	2	41061542	41156784	INSC	Protein_coding
CNV15	ENSSSCG00000013386	ENSSSCT00000014621	calcitonin-related polypeptide alpha [Source:HGNC Symbol;Acc:1437]	2	41163705	41168787	CALCA	Protein_coding
CNV15	ENSSSCG00000013386	ENSSSCT00000014622	calcitonin-related polypeptide alpha [Source:HGNC Symbol;Acc:1437]	2	41163705	41168787	CALCA	Protein_coding
CNV15	ENSSSCG00000013387	ENSSSCT00000014623	Calcitonin receptor-stimulating peptide 2 Precursor (CRSP-2) [Source:UniProtKB/Swiss-Prot;Acc:Q766Y7]	2	41287338	41291017		Protein_coding
CNV15	ENSSSCG00000013388	ENSSSCT00000014624	phosphodiesterase 3B, cGMP-inhibited [Source:HGNC Symbol;Acc:8779]	2	41398134	41476140	PDE3B	Protein_coding
CNV18	ENSSSCG00000006045	ENSSSCT00000006634		4	33310599	33746615		Protein_coding
CNV19	ENSSSCG00000006133	ENSSSCT00000006726	cyclic nucleotide binding domain containing 1 [Source:HGNC Symbol;Acc:26663]	4	51128333	51287202	CNBD1	Protein_coding
CNV21	ENSSSCG00000006931	ENSSSCT00000007593		4	134462660	134466154		Protein_coding
CNV21	ENSSSCG00000006932	ENSSSCT00000007594		4	134519113	134545214		Protein_coding
CNV22	ENSSSCG00000000456	ENSSSCT00000000492	solute carrier family 16, member 7 (monocarboxylic acid transporter 2) [Source:HGNC Symbol;Acc:10928]	5	23885870	24040302	SLC16A7	Protein_coding
CNV23	ENSSSCG00000000515	ENSSSCT00000000555	thyrotropin-releasing hormone degrading enzyme [Source:HGNC Symbol;Acc:30748]	5	35506391	35909930	TRHDE	Protein_coding
CNV44	ENSSSCG00000000880	ENSSSCT00000000964		5	79883177	79887809		Protein_coding
CNV26	ENSSSCG00000002050	ENSSSCT00000002293	defender against cell death 1 [Source:HGNC Symbol;Acc:2664]	7	82682146	82707576	DAD1	Protein_coding
CNV26	ENSSSCG00000002051	ENSSSCT00000002294	abhydrolase domain containing 4 [Source:HGNC Symbol;Acc:20154]	7	82719922	82734065	ABHD4	Protein_coding
CNV26	ENSSSCG00000002052	ENSSSCT00000002295	Olfactory receptor 6J1 [Source:UniProtKB/Swiss-Prot;Acc:Q8NGC5]	7	82746344	82747327		Protein_coding
CNV26	ENSSSCG00000002053	ENSSSCT00000002296	TRADV1 protein Fragment [Source:UniProtKB/TrEMBL;Acc:A6P341]	7	82840295	82840741		Protein_coding
CNV26	ENSSSCG00000002054	ENSSSCT00000002297		7	82863119	82863624		Protein_coding
CNV26	ENSSSCG00000002055	ENSSSCT00000002298	TRDV4 protein Fragment [Source:UniProtKB/TrEMBL;Acc:A6P375]	7	82911160	82911681		Protein_coding
CNV26	ENSSSCG00000002056	ENSSSCT00000002299	TRADV3 protein Fragment [Source:UniProtKB/TrEMBL;Acc:A6P384]	7	82950405	82950937		Protein_coding
CNV26	ENSSSCG00000002057	ENSSSCT00000002300	TRDV2-2TRDV2-2 protein Fragment ; [Source:UniProtKB/TrEMBL;Acc:B7X5Y1]	7	82991794	82996373		Protein_coding
CNV26	ENSSSCG00000002057	ENSSSCT00000002301	TRDV2-2TRDV2-2 protein Fragment ; [Source:UniProtKB/TrEMBL;Acc:B7X5Y1]	7	82991794	82996373		Protein_coding
CNV26	ENSSSCG00000002058	ENSSSCT00000002302	TRADV8 protein Fragment [Source:UniProtKB/TrEMBL;Acc:A6P381]	7	83022227	83022672		Protein_coding
CNV26	ENSSSCG00000002059	ENSSSCT00000002303	TRADV9 protein Fragment [Source:UniProtKB/TrEMBL;Acc:A6P380]	7	83026521	83027062		Protein_coding
CNV26	ENSSSCG00000002060	ENSSSCT00000002304		7	83033829	83162322		Protein_coding
CNV26	ENSSSCG00000002061	ENSSSCT00000002305	TRDV3 protein Fragment [Source:UniProtKB/TrEMBL;Acc:A6P389]	7	83051307	83051839		Protein_coding
CNV27	ENSSSCG00000002283	ENSSSCT00000002541	fucosyltransferase 8 (alpha (1,6) fucosyltransferase) [Source:HGNC Symbol;Acc:4019]	7	97908533	98194249	FUT8	Protein_coding
CNV27	ENSSSCG00000002283	ENSSSCT00000002542	fucosyltransferase 8 (alpha (1,6) fucosyltransferase) [Source:HGNC Symbol;Acc:4019]	7	97908533	98194249	FUT8	Protein_coding
CNV45	ENSSSCG00000008842	ENSSSCT00000009679	v-kit Hardy-Zuckerman 4 feline sarcoma viral oncogene homolog [Source:HGNC Symbol;Acc:6342]	8	35758931	35827981	KIT	Protein_coding
CNV45	ENSSSCG00000008842	ENSSSCT00000009680	v-kit Hardy-Zuckerman 4 feline sarcoma viral oncogene homolog [Source:HGNC Symbol;Acc:6342]	8	35758931	35827981	KIT	Protein_coding
CNV45	ENSSSCG00000008842	ENSSSCT00000009681	v-kit Hardy-Zuckerman 4 feline sarcoma viral oncogene homolog [Source:HGNC Symbol;Acc:6342]	8	35758931	35827981	KIT	Protein_coding
CNV4	ENSSSCG00000018143	ENSSSCT00000019738		1	67199697	67199785		miRNA
CNV11	ENSSSCG00000019459	ENSSSCT00000021054	ssc-mir-101a-1 [Source:miRBase;Acc:MI0010678]	1	227255282	227255372	ssc-mir-101a-1	miRNA
CNV4	ENSSSCG00000019812	ENSSSCT00000021407		1	68504383	68504473		miRNA
CNV36	ENSSSCG00000019484	ENSSSCT00000021079		14	111402062	111402172		miRNA
CNV4	ENSSSCG00000018476	ENSSSCT00000020071	7SK RNA [Source: RFAM;Acc:RF00100]	1	67735325	67735644	7SK	misc_RNA
CNV11	ENSSSCG00000018871	ENSSSCT00000020466	7SK RNA [Source: RFAM;Acc:RF00100]	1	223715710	223716028	7SK	misc_RNA
CNV11	ENSSSCG00000018901	ENSSSCT00000020496	Eukaryotic type signal recognition particle RNA [Source: RFAM;Acc:RF00017]	1	228874107	228874403	SRP_euk_arch	misc_RNA
CNV11	ENSSSCG00000019298	ENSSSCT00000020893	7SK RNA [Source: RFAM;Acc:RF00100]	1	223833905	223834223	7SK	misc_RNA
CNV11	ENSSSCG00000019955	ENSSSCT00000021550	7SK RNA [Source: RFAM;Acc:RF00100]	1	224821898	224822225	7SK	misc_RNA
CNV29	ENSSSCG00000018504	ENSSSCT00000020099	Y RNA [Source: RFAM;Acc:RF00019]	10	4625633	4625730	Y_RNA	misc_RNA
CNV4	ENSSSCG00000004355	ENSSSCT00000004812		1	69943161	69944459		pseudogene
CNV11	ENSSSCG00000005248	ENSSSCT00000005782		1	232925507	232925675		pseudogene
CNV18	ENSSSCG00000006047	ENSSSCT00000006636		4	33731095	33731949		pseudogene
CNV7	ENSSSCG00000019485	ENSSSCT00000021080	5S ribosomal RNA [Source: RFAM;Acc:RF00001]	1	161301581	161301703	5S_rRNA	rRNA
CNV4	ENSSSCG00000019986	ENSSSCT00000021581	5S ribosomal RNA [Source: RFAM;Acc:RF00001]	1	70789318	70789435	5S_rRNA	rRNA
CNV11	ENSSSCG00000019243	ENSSSCT00000020838	Small nucleolar RNA SNORA18 [Source: RFAM;Acc:RF00425]	1	232642519	232642648	SNORA18	snoRNA
CNV11	ENSSSCG00000019937	ENSSSCT00000021532	Small nucleolar RNA SNORA19 [Source: RFAM;Acc:RF00413]	1	226461891	226462020	SNORA19	snoRNA
CNV11	ENSSSCG00000018853	ENSSSCT00000020448	U6 spliceosomal RNA [Source: RFAM;Acc:RF00026]	1	222720982	222721088	U6	snRNA
CNV4	ENSSSCG00000018969	ENSSSCT00000020564	U6 spliceosomal RNA [Source: RFAM;Acc:RF00026]	1	68860458	68860565	U6	snRNA
CNV11	ENSSSCG00000019119	ENSSSCT00000020714	U6 spliceosomal RNA [Source: RFAM;Acc:RF00026]	1	226935445	226935551	U6	snRNA
CNV11	ENSSSCG00000019502	ENSSSCT00000021097	U6 spliceosomal RNA [Source: RFAM;Acc:RF00026]	1	223951164	223951270	U6	snRNA
CNV4	ENSSSCG00000019582	ENSSSCT00000021177	U6 spliceosomal RNA [Source: RFAM;Acc:RF00026]	1	68308506	68308612	U6	snRNA
CNV15	ENSSSCG00000019692	ENSSSCT00000021287	U6 spliceosomal RNA [Source: RFAM;Acc:RF00026]	2	41264314	41264407	U6	snRNA
CNV16	ENSSSCG00000018418	ENSSSCT00000020013	U6 spliceosomal RNA [Source: RFAM;Acc:RF00026]	3	56205808	56205914	U6	snRNA
CNV23	ENSSSCG00000019983	ENSSSCT00000021578	U4 spliceosomal RNA [Source: RFAM;Acc:RF00015]	5	36027706	36027843	U4	snRNA
CNV27	ENSSSCG00000019353	ENSSSCT00000020948	U2 spliceosomal RNA [Source: RFAM;Acc:RF00004]	7	97938310	97938500	U2	snRNA
